# Supplementary material for: Pulsed Electric Field and Salvia officinalis L. Leaves: A Successful Combination for the Extraction of High Value Added Compounds
Source: Foods. 2021 Aug 27;10(9):2014. doi: 10.3390/foods10092014 (PMC8469738; doi:10.3390/foods10092014)
Supplement: Supplementary file 1 [file foods-10-02014-s001.zip]

Archive with 1 entries (1 files):
- foods-1314210-supplementary.pdf
